# Supplementary material for: The features of technetium-99m-DTPA renal dynamic imaging after severe unilateral ureteral obstruction in adult rabbits
Source: PLoS One. 2020 Aug 19;15(8):e0237443. doi: 10.1371/journal.pone.0237443 (PMC7437917; doi:10.1371/journal.pone.0237443)
Supplement: S4 File — (XLSX) [file pone.0237443.s004.xlsx]

## Sheet: Sheet1
		S4 File. The original data set for supporting Table 1 in the main text
	Rabbit number	Obstruction time(Days)	Long diameter of Left kidney (mm)	Long diameter of Right kidney(mm)	Change of right renal long diameter(%)
	1	0	35.4	32.8	0
	1	1	33.5	32.7	-0.3
	1	2	39.4	41.5	26.52
	1	3	36.2	38.9	18.6
	1	4	35.7	42.6	29.88
	1	5	38.4	47.4	44.51
	1	6	35.6	45.1	37.5
	1	7	37.5	48.5	47.87
	1	14	35.7	52.9	61.28
	1	21	36.1	58.4	78.05
	1	28	35.8	60.9	85.67
	1	42	37.5	63	92.07
	1	56	37.3	65.5	99.7
	1	68	36.5	65.2	98.78
	1	82	35.3	62.1	89.33
	2	0	33.4	29.8	0
	2	1	33.5	35.5	19.13
	2	2	34	33.8	13.42
	2	3	33.7	40.8	36.91
	2	4	35.7	39	30.87
	2	5	34.8	43.5	45.97
	2	6	36.1	41.9	40.6
	2	7	36.1	43.2	44.97
	2	14	35.8	48.8	63.76
	2	21	34.8	43.6	46.31
	2	28	33.6	47.5	59.4
	2	42	34.6	49.1	64.77
	2	56	37.6	49	64.43
	2	68	34.8	46	54.36
	2	82	33.7	37.7	26.51
	3	0	36.5	32.8	0
	3	1	36.2	34.1	3.96
	3	2	35.1	37.6	14.63
	3	3	36.3	42.6	29.88
	3	4	36.4	43.2	31.71
	3	5	37.2	44.3	35.06
	3	6	36.6	43.6	32.93
	3	7	37.4	45.3	38.11
	3	14	38.5	53.6	63.41
	3	21	36.8	55	67.68
	3	28	38.8	59.4	81.1
	4	0	35.8	32.2	0
	4	1	39.8	42.5	31.99
	4	2	36.9	40.6	26.09
	4	3	35.8	43.7	35.71
	4	4	36.1	44.6	38.51
	4	5	38.8	41.3	28.26
	4	6	39	42.3	31.37
	4	7	38.2	43.6	35.4
	4	14	36.4	42.6	32.3
	4	21	40.1	47.5	47.52
	4	28	37.3	52	61.49
	4	42	37.9	60.6	88.2
	4	56	42.2	58.9	82.92
	4	68	36.9	60.1	86.65
	4	82	37.2	61.7	91.61
	5	0	33.8	32.4	0
	5	1	37.4	32.6	0.62
	5	2	37.3	36	11.11
	5	3	34.9	37.5	15.74
	5	4	35.2	38.8	19.75
	5	5	35.3	44.4	37.04
	5	6	36	41	26.54
	5	7	35.5	39.8	22.84
	5	14	35.2	41.2	27.16
	5	21	34.8	48.7	50.31
	5	28	35.2	49.9	54.01
	6	0	33.2	33	0
	6	1	34.4	34.8	5.45
	6	2	34.5	35.6	7.88
	6	3	33.2	33.8	2.42
	6	4	33.2	39.8	20.61
	6	5	35.7	38.7	17.27
	6	6	32.5	37.9	14.85
	6	7	32.4	41.9	26.97
	6	14	34.3	42.1	27.58
	6	21	31.9	46	39.39
	6	28	33.5	47.5	43.94
	6	42	33.1	46.8	41.82
	6	56	35.5	45.4	37.58
	6	68	36.1	49	48.48
	6	82	35.6	52.5	59.09
	7	0	34.3	34	0
	7	1	34.4	40.1	17.94
	7	2	35.5	38.2	12.35
	7	3	35.3	39.2	15.29
	7	4	34.5	41.7	22.65
	7	5	35.5	43.9	29.12
	7	6	35.6	40.9	20.29
	7	7	35.2	42.8	25.88
	7	14	35.8	46.8	37.65
	7	21	34.5	49.2	44.71
	7	28	35.9	51.2	50.59
	7	42	34.9	42.5	25
	7	56	34.6	38.6	13.53
	7	68	34.4	36.3	6.76
	7	82	32.5	35.9	5.59
	8	0	35.8	31.9	0
	8	1	36.3	37	15.99
	8	2	37	39.7	24.45
	8	3	38.1	41.6	30.41
	8	4	36.5	40	25.39
	8	5	37.3	44	37.93
	8	6	37.3	43	34.8
	8	7	37.4	41.5	30.09
	8	14	36.4	49.9	56.43
	9	0	34.8	31.8	0
	9	1	36.3	39	22.64
	9	2	35.8	39.3	23.58
	9	3	34.1	38.1	19.81
	9	4	36.6	39.3	23.58
	9	5	34	37.8	18.87
	9	6	36.1	38.9	22.33
	9	7	34.3	41.4	30.19
	10	0	34.3	34	0
	10	1	34.4	40.1	17.94
	10	2	35.5	38.2	12.35
	10	3	35.3	39.2	15.29
	10	4	34.5	41.7	22.65
	10	5	35.5	43.9	29.12
	10	6	35.6	40.9	20.29
	10	7	35.2	42.8	25.88
	10	14	35.8	46.8	37.65
	10	21	34.5	49.2	44.71
	10	28	35.9	71.9	111.47
	10	42	34.9	70.7	107.94
	10	56	34.6	77.2	127.06
	11	0	33.63	31.16	0
	11	1	31.825	31.065	-0.3
	11	2	37.43	39.425	26.52
	11	3	34.39	36.955	18.6
	11	4	33.915	40.47	29.88
	11	5	36.48	45.03	44.51
	11	6	33.82	42.845	37.5
	11	7	35.625	46.075	47.87
	11	14	33.915	50.255	61.28
	11	21	34.295	55.48	78.05
	11	28	34.01	57.855	85.67
	11	42	35.625	59.85	92.07
	11	56	35.435	62.225	99.7
	11	68	34.675	61.94	98.78
	11	82	33.535	58.995	89.33
	12	0	34.402	30.694	0
	12	1	34.505	36.565	19.13
	12	2	35.02	34.814	13.42
	12	3	34.711	42.024	36.91
	12	4	36.771	40.17	30.87
	12	5	35.844	44.805	45.97
	12	6	37.183	43.157	40.6
	12	7	37.183	44.496	44.97
	12	14	36.874	50.264	63.76
	12	21	35.844	44.908	46.31
	12	28	34.608	48.925	59.4
	12	42	35.638	50.573	64.77
	12	56	38.728	50.47	64.43
	12	68	35.844	47.38	54.36
	12	82	34.711	38.831	26.51
	13	0	36.874	33.166	0
	13	1	40.994	43.775	31.99
	13	2	38.007	41.818	26.09
	13	3	36.874	45.011	35.71
	13	4	37.183	45.938	38.51
	13	5	39.964	42.539	28.26
	13	6	40.17	43.569	31.37
	13	7	39.346	44.908	35.4
	13	14	37.492	43.878	32.3
	13	21	41.303	48.925	47.52
	13	28	38.419	53.56	61.49
	13	42	39.037	62.418	88.2
	13	56	43.466	60.667	82.92
	13	68	38.007	61.903	86.65
	13	82	38.316	63.551	91.61
	14	0	32.11	30.78	0
	14	1	35.53	30.97	0.62
	14	2	35.435	34.2	11.11
	14	3	33.155	35.625	15.74
	14	4	33.44	36.86	19.75
	14	5	33.535	42.18	37.04
	14	6	34.2	38.95	26.54
	14	7	33.725	37.81	22.84
	14	14	33.44	39.14	27.16
	14	21	33.06	46.265	50.31
	14	28	33.44	47.405	54.01
	15	0	31.54	31.35	0
	15	1	32.68	33.06	5.45
	15	2	32.775	33.82	7.88
	15	3	31.54	32.11	2.42
	15	4	31.54	37.81	20.61
	15	5	33.915	36.765	17.27
	15	6	30.875	36.005	14.85
	15	7	30.78	39.805	26.97
	15	14	32.585	39.995	27.58
	15	21	30.305	43.7	39.39
	15	28	31.825	45.125	43.94
	15	42	31.445	44.46	41.82
	15	56	33.725	43.13	37.58
	15	68	34.295	46.55	48.48
	15	82	33.82	49.875	59.09
		0 means before obstruction
