# Supplementary material for: The features of technetium-99m-DTPA renal dynamic imaging after severe unilateral ureteral obstruction in adult rabbits
Source: PLoS One. 2020 Aug 19;15(8):e0237443. doi: 10.1371/journal.pone.0237443 (PMC7437917; doi:10.1371/journal.pone.0237443)
Supplement: S5 File — (XLSX) [file pone.0237443.s005.xlsx]

## Sheet: Sheet1
	S5 File. The original data set for supporting Table 2 in the main text
	Rabbit number	Obstruction time(Days)	Blood flow perfusion of right kidney
	1	0	1
	1	1	3
	1	2	3
	1	3	4
	1	4	3
	1	5	3
	1	6	4
	1	7	4
	1	14	4
	1	21	4
	1	28	3
	1	42	3
	1	56	3
	1	68	3
	1	82	4
	2	0	1
	2	1	4
	2	2	5
	2	3	5
	2	4	4
	2	5	4
	2	6	5
	2	7	4
	2	14	5
	2	21	5
	2	28	3
	2	42	3
	2	56	4
	2	68	4
	2	82	5
	3	0	1
	3	1	2
	3	2	3
	3	3	3
	3	4	3
	3	5	3
	3	6	3
	3	7	3
	3	14	3
	3	21	4
	3	28	3
	4	0	1
	4	1	3
	4	2	4
	4	3	4
	4	4	4
	4	5	5
	4	6	5
	4	7	4
	4	14	4
	4	21	4
	4	28	4
	4	42	3
	4	56	4
	4	68	5
	4	82	5
	5	0	1
	5	1	4
	5	2	4
	5	3	4
	5	4	3
	5	5	3
	5	6	2
	5	7	1
	5	14	3
	5	21	4
	5	28	3
	6	0	2
	6	1	3
	6	2	4
	6	3	5
	6	4	4
	6	5	4
	6	6	3
	6	7	2
	6	14	1
	6	21	3
	6	28	4
	6	42	5
	6	56	3
	6	68	3
	6	82	3
	7	0	1
	7	1	3
	7	2	4
	7	3	2
	7	4	3
	7	5	2
	7	6	1
	7	7	1
	7	14	2
	7	21	3
	7	28	3
	7	42	2
	7	56	2
	7	68	2
	7	82	2
	8	0	1
	8	1	4
	8	2	4
	8	3	4
	8	4	3
	8	5	2
	8	6	2
	8	7	1
	8	14	3
	9	0	1
	9	1	3
	9	2	3
	9	3	2
	9	4	2
	9	5	2
	9	6	1
	9	7	1
	10	0	1
	10	1	3
	10	2	4
	10	3	2
	10	4	3
	10	5	2
	10	6	1
	10	7	1
	10	14	1
	10	21	3
	10	28	3
	10	42	4
	10	56	3
	11	0	1
	11	1	3
	11	2	3
	11	3	4
	11	4	3
	11	5	3
	11	6	4
	11	7	4
	11	14	4
	11	21	4
	11	28	3
	11	42	3
	11	56	3
	11	68	3
	11	82	4
	12	0	1
	12	1	4
	12	2	5
	12	3	5
	12	4	4
	12	5	4
	12	6	5
	12	7	4
	12	14	5
	12	21	5
	12	28	3
	12	42	3
	12	56	4
	12	68	4
	12	82	5
	13	0	1
	13	1	3
	13	2	4
	13	3	4
	13	4	4
	13	5	5
	13	6	5
	13	7	4
	13	14	4
	13	21	4
	13	28	4
	13	42	3
	13	56	4
	13	68	5
	13	82	5
	14	0	1
	14	1	4
	14	2	4
	14	3	4
	14	4	3
	14	5	3
	14	6	2
	14	7	1
	14	14	3
	14	21	4
	14	28	3
	15	0	2
	15	1	3
	15	2	4
	15	3	5
	15	4	4
	15	5	4
	15	6	3
	15	7	2
	15	14	1
	15	21	3
	15	28	4
	15	42	5
	15	56	3
	15	68	3
	15	82	3
		0 means before obstruction	Blood flow perfusion of right kidney
			1=Normal perfusion
			2=Mild reduction in perfusion
			3=Moderate reduction in perfusion
			4=Severe reduction in perfusion
			5=No perfusion
