# Supplementary material for: The features of technetium-99m-DTPA renal dynamic imaging after severe unilateral ureteral obstruction in adult rabbits
Source: PLoS One. 2020 Aug 19;15(8):e0237443. doi: 10.1371/journal.pone.0237443 (PMC7437917; doi:10.1371/journal.pone.0237443)
Supplement: S7 File — (XLSX) [file pone.0237443.s007.xlsx]

## Sheet: Sheet1
	S7 File. The original data set for supporting Table 4 in the main text
	Rabbit number	Obstruction time(Days)	Uptake of Left kidney(%)	Uptake of Right kidney(%)
	1	0	6.62	6.61
	1	1	6.79	2.03
	1	2	7	2.25
	1	3	7.32	2.1
	1	4	6.84	2.79
	1	5	6.88	2.79
	1	6	7.1	3.08
	1	7	7.21	4.63
	1	14	6.92	3.91
	1	21	6.75	4.1
	1	28	6.66	7.93
	1	42	6.88	4.24
	1	56	6.73	3.11
	1	68	6.99	2.11
	1	82	6.74	2.93
	2	0	5.08	4.86
	2	1	5.63	2.45
	2	2	5.23	2.02
	2	3	5.72	2.56
	2	4	5.18	1.98
	2	5	5.68	2.41
	2	6	5.34	1.93
	2	7	5.52	4.61
	2	14	5.24	3.54
	2	21	5.24	2.05
	2	28	5.43	5.14
	2	42	5.62	2.64
	2	56	5.61	1.28
	2	68	5.47	1.19
	2	82	5.8	1.46
	3	0	4.93	5.04
	3	1	5.1	3.32
	3	2	5.39	2.84
	3	3	4.98	2.09
	3	4	5.5	1.8
	3	5	5.38	1.87
	3	6	5.47	2.37
	3	7	5.2	3.29
	3	14	5.07	3.27
	3	21	5.14	1.84
	3	28	5.03	3
	4	0	5.84	5.12
	4	1	6.4	0.67
	4	2	5.9	1.68
	4	3	6.1	2.37
	4	4	6.35	0.95
	4	5	6	1.48
	4	6	6.08	2.43
	4	7	6.22	3.32
	4	14	5.72	3.98
	4	21	5.68	4.09
	4	28	5.99	4.29
	4	42	5.84	2.04
	4	56	6.34	1.39
	4	68	6.16	1.55
	4	82	6.37	0.36
	5	0	5.09	5.28
	5	1	5.35	0.71
	5	2	5.77	1.4
	5	3	5.4	1.89
	5	4	5.61	2.14
	5	5	5.28	2.13
	5	6	5.77	2.92
	5	7	5.65	3.92
	5	14	5.6	2.36
	5	21	5.54	4.08
	5	28	5.49	6.21
	6	0	5.25	5.3
	6	1	5.47	1.48
	6	2	5.01	1.52
	6	3	5.49	1.22
	6	4	5.27	1.95
	6	5	5.19	1.92
	6	6	5.44	2.22
	6	7	5.44	2.65
	6	14	5.34	3.19
	6	21	5.44	3.47
	6	28	5.01	2.15
	6	42	5.16	0.64
	6	56	5.52	1.5
	6	68	5.17	1.58
	6	82	5.43	1.96
	7	0	6.07	5.71
	7	1	6.34	1.84
	7	2	6.38	1.61
	7	3	6.34	1.75
	7	4	6.61	1.62
	7	5	6.47	1.58
	7	6	6.56	2.51
	7	7	6.41	2.55
	7	14	6.13	3.91
	7	21	6.36	4.86
	7	28	5.96	5.37
	7	42	5.87	2.83
	7	56	6.44	3.09
	7	68	5.84	5.38
	7	82	6.04	4.67
	8	0	6.68	6.43
	8	1	7.17	3.04
	8	2	6.75	2.92
	8	3	6.92	2.54
	8	4	6.95	1.7
	8	5	6.92	2.53
	8	6	7.22	4.18
	8	7	6.85	6.13
	8	14	6.59	4.88
	9	0	5.33	5.45
	9	1	5.65	1.02
	9	2	5.89	1.5
	9	3	5.66	2.24
	9	4	5.75	2
	9	5	5.77	3.06
	9	6	5.38	7.03
	9	7	5.57	3.82
	10	0	5.75	5.72
	10	1	6.34	1.84
	10	2	6.38	1.61
	10	3	6.34	1.75
	10	4	6.61	1.62
	10	5	6.47	1.58
	10	6	6.56	2.51
	10	7	6.41	2.55
	10	14	6.13	3.91
	10	21	6.36	4.86
	10	28	5.96	5.37
	10	42	5.88	2.61
	10	56	6.44	3.09
	11	0	5.52	5.58
	11	1	5.76	1.72
	11	2	5.94	1.91
	11	3	6.2	1.78
	11	4	5.79	2.36
	11	5	5.83	2.36
	11	6	6.01	2.61
	11	7	6.09	3.91
	11	14	5.85	3.31
	11	21	5.71	3.47
	11	28	5.62	6.69
	11	42	5.82	3.58
	11	56	5.7	2.64
	11	68	5.92	1.78
	11	82	5.71	2.48
	12	0	4.1	3.94
	12	1	4.4	1.91
	12	2	4.1	1.59
	12	3	4.47	2
	12	4	4.06	1.55
	12	5	4.44	1.88
	12	6	4.18	1.51
	12	7	4.29	3.58
	12	14	4.09	2.76
	12	21	4.11	1.61
	12	28	4.22	3.99
	12	42	4.39	2.06
	12	56	4.4	1.01
	12	68	4.29	0.93
	12	82	4.54	1.14
	13	0	3.6	3.16
	13	1	4.04	0.42
	13	2	3.71	1.05
	13	3	3.81	1.48
	13	4	4	0.6
	13	5	3.77	0.93
	13	6	3.79	1.52
	13	7	3.86	2.06
	13	14	3.54	2.47
	13	21	3.52	2.54
	13	28	3.7	2.65
	13	42	3.66	1.28
	13	56	3.98	0.87
	13	68	3.87	0.98
	13	82	4.03	0.22
	14	0	5.41	5.27
	14	1	5.35	0.71
	14	2	5.77	1.4
	14	3	5.4	1.89
	14	4	5.61	2.14
	14	5	5.28	2.13
	14	6	5.77	2.92
	14	7	5.65	3.92
	14	14	5.6	2.36
	14	21	5.54	4.08
	14	28	5.49	6.21
	15	0	5.25	5.3
	15	1	5.47	1.48
	15	2	5.01	1.52
	15	3	5.49	1.22
	15	4	5.27	1.95
	15	5	5.19	1.92
	15	6	5.44	2.22
	15	7	5.44	2.65
	15	14	5.34	3.19
	15	21	5.44	3.47
	15	28	5.01	2.15
	15	42	5.16	0.64
	15	56	5.52	1.5
	15	68	5.17	1.58
	15	82	5.43	1.96
		0 means before obstruction
